# Supplementary material for: Modeling Climate Change Effects on Genetic Diversity of an Endangered Horse Breed Using Canonical Correlations
Source: Animals (Basel). 2024 Feb 20;14(5):659. doi: 10.3390/ani14050659 (PMC10931216; doi:10.3390/ani14050659)
Supplement: Supplementary file 1 [file animals-14-00659-s001.zip]

Archive with 2 entries (2 files):
- Supplementary Figure 1.tiff
- Supplementary Material 1.txt
