# Supplementary material for: Modeling Climate Change Effects on Genetic Diversity of an Endangered Horse Breed Using Canonical Correlations
Source: Animals (Basel). 2024 Feb 20;14(5):659. doi: 10.3390/ani14050659 (PMC10931216; doi:10.3390/ani14050659)
Supplement: Supplementary file 1 [file animals-14-00659-s001.zip › Supplementary Material 1.txt]

* Encoding: UTF-8.
manova inbreeding Relatednesscoefficient GCI GenMax AF Offspring  with Heigth Rainfall MinimumTemperature MaximumTemperature WindDirection AverageWindSpeed Gust Sunhours MinimumBarometricPressure
/DISCRIM ALL ALPHA(1)
/PRINT=SIGNIF(MULTIV EIGEN DIMENR).
